# Supplementary material for: Multi-Phasic CECT Peritumoral Radiomics Predict Treatment Response to Bevacizumab-Based Chemotherapy in RAS-Mutated Colorectal Liver Metastases
Source: Bioengineering (Basel). 2026 Jan 24;13(2):137. doi: 10.3390/bioengineering13020137 (PMC12938704; doi:10.3390/bioengineering13020137)
Supplement: Supplementary file 1 [file bioengineering-13-00137-s001.zip]

Archive with 1 entries (1 files):
- bioengineering-4016011-supplementary.pdf
